# Supplementary material for: Recognition of a likely two phased extinction at the K-Pg boundary in Antarctica
Source: Sci Rep. 2017 Nov 24;7:16317. doi: 10.1038/s41598-017-16515-x (PMC5701184; doi:10.1038/s41598-017-16515-x)
Supplement: Supplementary file 2 — Supplementary Dataset 1 [file 41598_2017_16515_MOESM2_ESM.xlsx]

## Sheet: Macellari1986.txt
1152	3
1123	3
1106	3
1091	3
1075	3
1047	3
1152	7
1142	7
1133	7
1111	7
1100	7
1092	7
1082	7
1068	7
1057	7
1039	7
1029	7
1018	7
1001	7
986	7
993	3
1148	9
1148	10
1132	9
1119	9
1108	9
1088	9
1075	9
1054	9
1033	9
1012	9
1001	9
989	9
976	9
962	9
1021	10
1009	10
987	10
974	10
1134	11
1116	11
1080	11
1052	11
1042	11
1032	11
1015	11
1002	11
988	11
1149	17
1149	16
1131	16
1111	16
1102	16
1123	15
1122	13
1111	13
1112	12
1093	14
1082	14
1046	15
999	15
1095	12
1085	13
1063	13
1045	13
1029	13
1015	13
1000	13
986	13
957	13
1063	14
1044	14
1016	14
955	7
928	7
907	7
870	7
950	9
950	10
846	3
776	3
692	3
569	3
549	3
521	3
489	3
427	2
610	4
620	4
638	4
654	4
695	4
702	4
820	4
792	4
775	4
767	4
751	4
742	4
723	4
610	5
621	5
648	5
682	5
692	5
699	5
720	5
740	5
750	5
766	5
776	5
786	5
805	5
822	5
613	6
642	7
693	7
747	7
772	7
783	7
792	7
767	8
718	8
685	8
806	9
903	9
906	10
931	10
905	11
931	12
989	12
947	12
1001	12
1013	12
1023	12
1034	12
1064	12
1084	12
1008	14
998	14
990	14
414	2
342	1

## Sheet: Macellari1986Species.txt
Gunnarites_bhavaniformis	planktic
Maorites_tuberculatus	planktic
Diplomoceras_lambi	planktic
Maorites_seymourianus	planktic
Kitchenites_darwini	planktic
Pachydiscus_ootacodensis	planktic
Grossouvrites_gemmatus	planktic
Maorites_weddelliensis	planktic
Maorites_densicostatus_alpha	planktic
Kitchenites_laurae	planktic
Anagaudryceras_seymouriense	planktic
Maorites_densicostatus_gamma	planktic
Pachydiscus_riccardi	planktic
Maorites_densicostatus_beta	planktic
Pseudophyllites_loryi	planktic
Pachydiscus_ultimus	planktic
Zelandites_varuna	planktic

## Sheet: Zinsmeister1989.txt
0.694444	1
1.04167	2
0.694444	3
1.73611	4
1.73611	5
0.694444	6
1.73611	6
0.694444	7
2.08333	7
0.694444	8
1.73611	8
0.694444	9
2.08333	9
10.4167	9
1.04167	10
2.08333	10
10.0694	10
66.3194	11
40.2778	12
107.292	12
101.389	13
107.639	13
1.04167	14
10.4167	14
107.986	14
110.764	14
107.986	15
110.417	15
103.472	16
110.417	16
128.819	17
134.028	18
0.694444	19
2.43056	19
10.0694	19
110.417	19
149.306	19
0.694444	20
2.08333	20
10.0694	20
107.639	20
110.069	20
113.889	20
148.611	20
65.9722	21
173.611	21
195.486	22
173.264	23
195.486	23
111.111	24
113.542	24
133.333	24
197.569	24
0.347222	25
2.43056	25
10.0694	25
40.9722	25
101.042	25
107.292	25
125.694	25
192.361	25
195.486	25
197.569	25
105.208	26
107.639	26
197.569	26
203.819	27
103.819	28
110.764	28
113.194	28
125.694	28
133.681	28
198.611	28
203.472	28
9.72222	29
40.2778	29
148.958	29
172.917	29
197.569	29
204.861	29
2.08333	30
107.639	30
148.958	30
197.917	30
204.861	30
2.08333	31
113.194	31
128.472	31
134.028	31
148.958	31
205.208	31
2.08333	32
107.986	32
110.069	32
195.486	32
205.208	32
0.347222	33
1.73611	33
9.72222	33
101.042	33
113.542	33
125.347	33
205.208	33
108.333	34
136.806	34
173.264	34
195.486	34
197.917	34
226.042	34
226.042	35
227.778	36
104.167	37
125.694	37
229.514	37
110.069	38
231.944	38
104.167	39
232.639	39
126.042	40
172.917	40
234.722	40
0.694444	41
2.08333	41
9.375	41
40.625	41
100.694	41
104.861	41
107.292	41
108.333	41
110.764	41
113.542	41
125.694	41
128.472	41
134.028	41
137.153	41
148.611	41
156.944	41
172.917	41
192.361	41
195.139	41
198.611	41
226.042	41
227.778	41
228.819	41
234.375	41
40.2778	42
100.694	42
142.708	42
204.514	42
234.722	42
2.08333	43
9.72222	43
110.764	43
148.611	43
172.917	43
234.375	43
107.639	44
110.417	44
113.889	44
125.694	44
133.681	44
236.111	44
103.125	45
148.958	45
247.222	45
104.861	46
113.194	46
125.347	46
128.125	46
133.333	46
148.958	46
173.264	46
249.306	46
1.38889	47
65.625	47
104.514	47
110.417	47
113.542	47
173.264	47
204.514	47
235.069	47
249.306	47
0.347222	48
1.73611	48
113.194	48
248.958	48
156.944	49
195.486	49
235.069	49
252.083	49
1.38889	50
65.9722	50
107.986	50
173.611	50
259.375	50
268.75	51
103.125	52
136.458	52
302.083	52
303.819	53
268.75	54
304.861	54
304.514	55
302.083	56
303.125	56
305.903	56
269.097	57
314.931	57
314.931	58
305.903	59
317.014	59
302.778	60
304.861	60
305.903	60
317.014	60
319.444	61
305.208	62
319.444	62
319.097	63
319.097	64
101.042	65
125.694	65
198.958	65
251.042	65
303.819	65
305.903	65
319.097	65
110.417	66
113.194	66
125.347	66
128.819	66
173.611	66
293.75	66
305.903	66
323.958	66
324.306	67
251.389	68
268.75	68
273.264	68
293.75	68
299.653	68
304.861	68
306.25	68
315.278	68
319.097	68
324.306	68
334.028	68
65.625	69
110.069	69
273.611	69
293.75	69
299.653	69
303.125	69
304.167	69
306.25	69
334.028	69
107.639	70
109.722	70
173.264	70
259.375	70
268.056	70
323.958	70
334.375	70
1.73611	71
103.819	71
107.986	71
110.069	71
113.194	71
125.347	71
136.806	71
148.958	71
172.917	71
197.222	71
268.403	71
300	71
302.778	71
304.861	71
306.25	71
317.361	71
334.375	71
0.694444	72
1.38889	72
113.194	72
125.347	72
173.264	72
194.792	72
259.028	72
268.403	72
273.264	72
319.097	72
324.306	72
334.028	72
273.611	73
293.403	73
300	73
304.167	73
306.25	73
314.931	73
319.097	73
324.306	73
334.375	73
349.653	74
248.958	75
268.403	75
273.264	75
300	75
302.778	75
303.819	75
305.903	75
314.931	75
319.444	75
324.653	75
334.375	75
349.653	75
229.861	76
268.403	76
273.611	76
300.347	76
302.083	76
303.125	76
303.819	76
305.208	76
316.667	76
319.444	76
349.653	76
349.306	77

## Sheet: Zinsmeister1989Species.txt
Oligoptycha_cf._O._concinnus_	benthic
Columbaria_n._sp.	benthic
Cerithium_sp.	benthic
Vanikarpsis_n._sp.	benthic
Trachytriton_n._sp.	benthic
n._gen_n._sp.	benthic
Mesalia_n._sp._A	benthic
Graphidula_cf._G._culbertoni	benthic
Dozyia_drygalskiana	benthic
Cucullaea_n._sp._	benthic
Thracia_askinae	benthic
Pachydisucs_riccardi	planktic
Entolium_sladeri	benthic
Surobula_nucleous	benthic
Entolium_seymouriensis	benthic
Acmaea_n._sp._A	benthic
Lucina_scotti	benthic
Australoneilo_gracilis	benthic
Oistotrigonia_regina	benthic
eslaevitrigonia_pygscelium	benthic
Pulvinites_antarctica	benthic
Heterotrema_n._sp.	benthic
Fusinus_n._sp._A	benthic
Cyclorisma_chaneyi	benthic
Cassidaria_mirabilis	benthic
Anaguadryceras_seymouriensis	planktic
Pycnodonte_seymouriensis	benthic
Panopea_clausa	benthic
Taioma_charcotianus	benthic
Rotularia_zinsmeisteri	benthic
Perissoptera_n._sp.	benthic
Fusinus_phillippiana	benthic
Cucullaea_antarctica	benthic
Pycnodonte_vesiculosa	benthic
Limatula_n._sp.	benthic
Zealandities_varuna	planktic
Cimonia_n._sp.	planktic
Kitchenites_laurae	planktic
Goniomya_hyniformis	benthic
Phelopteria_feldmanni	benthic
Maorites_densicostatus	planktic
Grossouvrites_gemmatus	planktic
Amberleya_spinigera	benthic
Pseudophyllites_loryi	planktic
Diplomoceras_n._sp.	planktic
Seymourtula_antarctica	benthic
Unid_Marine_Reptile	planktic
Dentalium_sp.	benthic
Pachydiscus_ultimus	planktic
Linuparus_macellarii	benthic
Acmaea_n._sp._2	benthic
Acesta_shackletoni	benthic
Periploma_sp.	benthic
Ostrea_sp.	benthic
Marshallaria_n._sp.	benthic
Pleurotomaria_larseniana	benthic
Lucina_sp.	benthic
Australoneilo_n._sp.	benthic
Paleopsephaea_n._sp.	benthic
Acesta_webbi	benthic
Pinna_sp.	benthic
Leionucula_hunickeni	benthic
Lahilla_huberi	benthic
Isselicrinus_antarcticus	benthic
Eunaticina_arctowskiana	benthic
Pinna_freneizae	benthic
Mesalia_n._sp._B	benthic
Perissoptera_nordenskjoldi	benthic
Leionucula_suboblonga	benthic
Metanephrops_jenkinsi	benthic
Lahilla_larseni	benthic
Hoploparia_stokesi	benthic
Cassis_n._sp.	benthic
Leionucula_n._sp.	benthic
Marwickia_woodburnei	benthic
Cucullaea_ellioti	benthic
Australoneilo_casei	benthic

## Sheet: Stilwell2004.txt
900	1
924.915	1
962.08	1
900	2
908.452	2
918.03	2
924.927	2
974.352	2
942.551	2
976.662	3
960.571	3
958.654	3
942.563	3
941.03	3
900	3
977.823	4
900	4
982.432	5
900	5
982.06	6
924.973	6
917.118	6
909.263	6
909.263	6
900	6
982.839	7
900	7
984.574	8
961.585	8
952.773	8
900	8
900	9
916.578	9
939.182	9
952.592	9
984.776	9
984.787	10
942.642	10
900	10
987.864	11
966.791	11
962.576	11
942.653	11
939.588	11
935.757	11
926.178	11
918.515	11
900	11
900	12
924.657	12
927.721	12
931.937	12
994.005	12
982.894	12
953.009	12
941.132	12
997.08	13
989.035	13
983.287	13
941.143	13
900	13
1013.18	14
994.027	14
986.364	14
955.713	14
953.031	14
940.004	14
928.127	14
925.062	14
918.548	14
900	14
900	15
915.878	15
920.86	15
934.652	15
975.265	15
983.311	15
1014.35	15
1019.71	15
1025.85	16
1023.17	16
1011.68	16
960.718	16
958.801	16
953.437	16
900	16
1030.08	17
1024.33	17
1017.43	17
1014.61	17
1011.95	17
1009.29	17
1005.3	17
1002.11	17
997.318	17
994.126	17
989.336	17
986.144	17
983.749	17
982.419	17
963.794	17
958.738	17
957.408	17
953.151	17
932.131	17
925.48	17
918.828	17
909.249	17
900	17
1040.43	18
1039.37	18
1034.85	18
1033.51	18
1031.92	18
1030.59	18
1028.99	18
1027.4	18
1025.53	18
1023.67	18
1021.54	18
1019.68	18
1017.55	18
1015.69	18
1013.56	18
1011.17	18
1009.57	18
1007.44	18
1005.58	18
1003.45	18
1001.32	18
999.724	18
997.596	18
991.742	18
982.696	18
980.833	18
978.971	18
970.723	18
960.08	18
900	19
914.593	19
918.85	19
925.502	19
931.356	19
932.154	19
939.604	19
953.173	19
963.284	19
1008.52	19
1011.44	19
1013.04	19
1016.76	19
1041.51	19
1046.31	20
902.897	20
900	21
913.285	21
914.882	21
933.772	21
938.828	21
961.444	21
969.958	21
972.087	21
975.279	21
985.39	21
1000.02	21
1032.48	21
1049.51	21
1050.33	23
1048.47	23
1044.48	23
1046.87	23
1049.52	22
1036.75	22
1026.38	22
1006.69	22
980.08	22
933.784	22
922.343	22
920.48	22
913.03	22
900	22
900	24
909.328	24
917.31	24
925.026	24
927.687	24
938.862	24
952.963	24
955.624	24
958.817	24
960.413	24
962.808	24
977.442	24
982.763	24
985.956	24
997.131	24
1009.37	24
1014.96	24
1017.09	24
1047.95	24
1051.41	24
1051.15	25
1032.8	25
950.315	25
938.873	25
900	25
900	26
932.233	26
1054.36	26
1026.16	26
1021.37	26
1017.38	26
1015.25	26
1011.79	26
1009.39	26
1002.21	26
977.465	26
963.895	26
953.519	26
949.528	26
1054.1	27
1050.11	27
1043.99	27
1030.96	27
1029.36	27
1017.92	27
1014.19	27
1010.2	27
1008.07	27
1000.62	27
991.046	27
983.063	27
979.339	27
977.476	27
975.88	27
970.026	27
966.301	27
964.971	27
961.246	27
956.988	27
955.392	27
934.106	27
932.776	27
929.849	27
923.73	27
920.005	27
918.675	27
913.353	27
903.775	27
900	27
1053.58	28
1048	28
1043.47	28
1022.72	28
900	28
1053.86	29
1046.94	29
1045.61	29
1030.71	29
1028.32	29
1025.39	29
1024.59	29
1021.4	29
1017.14	29
1016.08	29
1014.22	29
1012.35	29
1009.16	29
997.188	29
994.261	29
986.811	29
963.929	29
962.598	29
955.947	29
939.982	29
927.743	29
925.349	29
917.633	29
900	29
1054.14	30
1051.48	30
1042.7	30
1032.59	30
1026.47	30
1025.14	30
1021.41	30
1014.76	30
993.474	30
983.097	30
971.922	30
953.031	30
939.195	30
932.278	30
925.626	30
919.24	30
917.378	30
900	30
1053.88	31
1051.22	31
1047.5	31
1011.58	31
1009.45	31
1002.27	31
997.476	31
986.035	31
982.842	31
977.521	31
962.887	31
960.226	31
959.162	31
955.969	31
953.308	31
939.739	31
928.031	31
925.637	31
918.985	31
917.389	31
909.673	31
900	31
1053.89	32
1021.43	32
1011.86	32
1008.93	32
994.294	32
982.853	32
953.586	32
941.081	32
931.768	32
925.382	32
920.327	32
915.005	32
909.684	32
900	32
900	33
925.659	33
933.109	33
940.027	33
953.596	33
963.84	33
977.543	33
983.397	33
1009.47	33
1043.53	33
1045.12	33
1050.98	33
1054.97	33
1054.45	34
1050.19	34
900	34
928.065	34
938.974	34
976.49	34
1013.74	34
1015.34	34
1022.25	34
1025.98	34
1030.77	34
1035.29	34
1054.99	35
1049.67	35
1036.63	35
1030.78	35
1029.98	35
1025.46	35
1019.07	35
1018.01	35
1014.28	35
1013.22	35
1010.03	35
1007.63	35
1006.83	35
1000.71	35
995.127	35
992.732	35
991.402	35
982.887	35
980.227	35
978.896	35
977.566	35
975.97	35
972.511	35
970.914	35
966.658	35
965.327	35
961.602	35
960.271	35
956.015	35
950.161	35
939.252	35
933.931	35
924.086	35
923.022	35
921.425	35
919.829	35
915.306	35
913.709	35
908.388	35
903.865	35
902.8	35
900	35
900	36
917.712	36
919.042	36
925.428	36
939.263	36
949.375	36
1026.53	36
1034.25	36
1054.74	36
1056.6	36
1057.41	37
1055.01	37
1020.16	37
988.231	37
977.855	37
972.002	37
968.808	37
963.221	37
953.377	37
933.155	37
925.705	37
919.054	37
900	37
900	38
918.266	38
940.084	38
1002.34	38
1084.56	38
900	39
925.728	39
928.388	39
939.297	39
956.059	39
962.445	39
968.83	39
973.354	39
975.216	39
977.611	39
983.997	39
987.987	39
990.116	39
1009.54	39
1011.93	39
1013.53	39
1017.52	39
1021.78	39
1051.84	39
1057.96	39
1059.83	39
1067.01	39
1069.14	39
900	40
909.775	40
919.353	40
925.207	40
929.73	40
983.209	40
1011.68	40
1038.29	40
1047.07	40
1060.37	40
900	41
1054.26	41
900	42
962.213	42
978.443	42
1012.23	42
1021.28	42
1023.14	42
1046.29	42
1048.95	42
1080.08	42
1078.76	43
1073.44	43
1029.54	43
900	44
1031.41	44
1051.9	44
900	45
961.449	45
1030.89	45
1038.35	46
1058.83	45
1059.89	45
1068.67	45
1071.87	45
1074	45
1076.12	45
1058.29	44
1060.15	44
1066.8	44
1071.86	44
1075.85	44
1058.04	46
1059.91	46
1067.36	46
1068.69	46
1072.15	46
1073.48	46
1076.14	46
1078.8	46
1058.85	47
1060.45	47
1066.83	47
1068.43	47
1071.62	47
1072.95	47
1075.62	47
1084.66	47
1087.32	47
1060.19	48
1067.11	48
1084.58	40
1100.28	40
1110.26	40
1111.72	40
1127.69	40
1135.93	40
1137.26	40
1146.31	40
1161.21	40
1166.8	40
1169.19	40
1181.15	39
1169.45	39
1166.52	39
1146.03	39
1139.91	39
1138.05	39
1133.79	39
1127.41	39
1125.55	39
1117.03	39
1111.18	39
1110.38	39
1100	39
1093.62	39
1088.3	39
1084.57	39
1135.65	38
1138.04	38
1146.82	38
1200	38
1200	39
1200	41
1146.59	41
1135.16	42
1093.38	42
1084.6	42
1135.43	43
1200	43
1200	44
1170.03	44
1166.84	44
1160.72	44
1139.44	44
1137.84	44
1135.45	44
1133.85	44
1127.46	44
1125.34	44
1111.77	44
1101.12	44
1100.06	44
1093.41	44
1087.82	44
1200	45
1200	46
1200	47
1170.05	45
1135.72	45
1127.74	45
1110.98	45
1108.85	45
1099.8	45
1175.91	46
1169.79	46
1168.46	46
1166.6	46
1161.01	46
1155.42	46
1150.64	46
1146.11	46
1142.39	46
1139.19	46
1137.33	46
1135.47	46
1133.87	46
1128.02	46
1117.11	46
1111.79	46
1110.19	46
1104.34	46
1100.08	46
1093.16	46
1084.65	46
1095.84	47
1099.83	47
1101.69	47
1108.61	47
1112.07	47
1126.7	47
1134.42	47
1136.01	47
1137.88	47
1146.66	47
1166.88	47
1170.07	47
1071.65	49
1073.78	49
1093.2	49
1095.86	49
1100.12	49
1111.29	49
1126.46	49
1169.29	49
1181	49
1200	49
1200	50
1200	52
1200	51
1181.28	50
1181.29	51
1175.69	50
1175.17	51
1169.59	52
1169.58	51
1168.52	51
1166.66	51
1169.57	50
1167.18	50
1157.6	50
1146.42	50
1137.64	50
1135.25	50
1126.73	50
1109.97	50
1108.37	50
1100.13	50
1078.84	50
1078.83	49
1071.66	50
1072.47	51
1078.59	51
1100.14	51
1111.85	51
1137.65	51
1145.9	51
1161.07	51
1166.67	52
1160.81	52
1145.91	52
1142.19	52
1135.8	52
1125.43	52
1108.93	52
1100.15	52
1093.5	52
1087.64	52
1078.33	52
1073.81	52
1079.14	53
1079.15	54
1084.49	55
1093.8	55
1135.3	55
1136.37	55
1169.63	55
1084.5	56
1093.54	56
1135.58	56
1200	56
1093.55	57
1135.59	57
1167.26	57
1169.38	57
1100.22	58
1135.34	58
1137.47	58
1146.78	58
1200	58
1169.41	59
1167.54	59
1135.61	59
1135.09	60
1200	60
1180.6	61
1169.69	61
1139.89	61
1135.37	61
1145.76	62
1200	62
1145.77	63
1150.84	64
1155.37	65
1166.81	65
1165.49	66
1167.1	67
1200	67
1200	68
1169.77	68
1169.52	69

## Sheet: Stilwell2004Species.txt
Entolium_seymourensis	benthic
Nekewis_n._sp.	benthic
Nordenskjoldea_nordenskjoldi	benthic
Austrocucullaea_oliveroi	benthic
Pulvinites_antarcticus	benthic
Doyzia_dryalskiana	benthic
"Buccinum"_n._sp._A	benthic
Modiolus_pontotocensis	benthic
Thyasira_towsendi	benthic
Lucina_scotti	benthic
Solemya_rossiana	benthic
Seymourtula_antarctica	benthic
Vanikoropsis_n._sp.	benthic
Buccinum_s._sp._B	benthic
Pycnodonte_seymourensis	benthic
Anagaudryceras_seymourensis	planktic
Perotrochus_larseniana	benthic
"Fusus"_philippiana	benthic
Pachydiscus_ultimus	planktic
Eselaevitrigonia_regina	benthic
Amauropsis_n._sp._	benthic
Pseudophyllites_loryi	planktic
Zelandites_varuna	planktic
Diplomoceras_maximum	planktic
Austroaporrhais_larseni	benthic
Kitchinites_laurae	planktic
Taioma_charcotianus	benthic
Grossouverites_gemmatus	planktic
Goniomya_hyriiformis	benthic
Pycnodonte_vesiculosa	benthic
Cucullaea_antarctica	benthic
Amberleya_spinigera	benthic
"Cassidaria"_mirabilis	benthic
Oistotrigonia_pygocelium	benthic
Cimomia_sp.	planktic
Maorites_densicostatus	planktic
Cyclorisma_chaneyi	benthic
Panopea_clausa	benthic
Pinna_freneixae	benthic
Lahillia_larseni	benthic
Vanikoropsis_arktowskiana	benthic
Mesalia_virginiae	benthic
Acesta_webbi	benthic
Cosmasyrinx_(Tholitoma)_antarctigera	benthic
Cucullaea_ellioti	benthic
Nucula_(Leionucula)_suboblonga	benthic
Marwickia_woodburnei	benthic
Struthiochenopus_hurleyi	benthic
Ostrea_sp.	benthic
Seymourosphaera_elevata	benthic
Seymourosphaera_bulloides	benthic
Seymourosphaera_subglobosa	benthic
Euspira_antarctidia	benthic
Acmaea_submesidia	benthic
Bittium_(Bittium?)_paleonotum	benthic
Australoneilo_casei	benthic
Conotomaria_sp._A	benthic
Conotomaria_sp._B	benthic
Conotomaria_sp._C	benthic
Saxolucina_antarctipleura	benthic
Antarctodarwinella_austerocallosa	benthic
Periploma?	benthic
Seymourosphaera_depressa	benthic
Levifusus_wooltei	benthic
Pseudofax?_Paucus	benthic
Colus_delrioae	benthic
Sycostoma_pyrinota	benthic
Thyasira_austrosulea	benthic
Nuculana_antarctirostrata	benthic

## Sheet: Witts2016a.txt
617	1
631	1
644.8	1
658	1
672.5	1
685	1
707.5	1
787	1
816	1
830	1
879.2	1
890.5	1
930.7	1
942.3	1
953.5	1
958.5	1
1002.5	1
617	2
631	2
958.5	2
989.5	2
617	3
644.8	3
672.5	3
685	3
696.3	3
707.5	3
719.2	3
730.2	3
742	3
758.8	3
787	3
801	3
807.5	3
809.7	3
816	3
822.5	3
842	3
853	3
861.2	3
869.8	3
879.2	3
908.5	3
942.3	3
953.5	3
958.5	3
617	4
658	4
672.5	4
719.2	4
730.2	4
742	4
758.8	4
773.5	4
787	4
801	4
807.5	4
842	4
869.8	4
879.2	4
908.5	4
953.5	4
958.5	4
976.2	4
989.5	4
1002.5	4
617	5
644.8	5
696.3	5
617	6
631	6
644.8	6
658	6
787	6
809.7	6
830	6
869.8	6
879.2	6
908.5	6
922.5	6
930.7	6
942.3	6
953.5	6
958.5	6
965.3	6
976.2	6
989.5	6
1002.5	6
1003.5	6
1007	6
1067.8	6
617	7
631	7
644.8	7
672.5	7
842	7
853	7
861.2	7
958.5	7
1067.8	7
631	8
719.2	8
787	8
853	8
644.8	9
685	9
730.2	9
742	9
773.5	9
787	9
801	9
816	9
830	9
842	9
853	9
861.2	9
869.8	9
922.5	9
930.7	9
942.3	9
958.5	9
1002.5	9
644.8	10
658	10
672.5	10
685	10
696.3	10
719.2	10
730.2	10
742	10
758.8	10
773.5	10
787	10
809.7	10
830	10
842	10
853	10
861.2	10
869.8	10
879.2	10
953.5	10
672.5	11
719.2	11
730.2	11
758.8	11
773.5	11
787	11
801	11
853	11
861.2	11
869.8	11
879.2	11
942.3	11
953.5	11
958.5	11
1026.5	11
1043.5	11
1057.8	11
1067.8	11
672.5	12
719.2	12
807.5	12
816	12
853	12
861.2	12
879.2	12
685	13
787	14
842	14
861.2	14
922.5	14
930.7	14
842	15
861.2	15
879.2	15
853	16
869.8	17
879.2	17
890.5	17
908.5	17
922.5	17
930.7	17
942.3	17
953.5	17
958.5	17
976.2	17
989.5	17
1002.5	17
1003.5	17
1007	17
1009	17
1012.8	17
1016.8	17
1026.5	17
1043.5	17
1057.8	17
1067.8	17
879.2	18
890.5	18
908.5	18
930.7	18
942.3	18
958.5	19
976.2	19
1003.5	20
953.5	21
958.5	21
842	22
861.2	22
953.5	22
958.5	22
953.5	23
958.5	23
958.5	24
1009	25
1012.8	25
1026.5	25
1043.5	25
1057.8	25
1067.8	25
1026.5	26
1043.5	26
1057.8	26
617	27
631	27
644.8	27
658	27
672.5	27
685	27
696.3	27
707.5	27
719.2	27
730.2	27
742	27
787	27
822.5	27
842	27
853	27
861.2	27
869.8	27
879.2	27
890.5	27
930.7	27
953.5	27
958.5	27
965.3	27
617	28
631	28
672.5	28
685	28
719.2	28
730.2	28
742	28
758.8	28
830	28
842	28
853	28
869.8	28
879.2	28
890.5	28
942.3	28
953.5	28
958.5	28
965.3	28
989.5	28
1002.5	28
1026.5	28
1067.8	28
617	29
644.8	29
617	30
644.8	30
685	30
707.5	30
730.2	30
758.8	30
773.5	30
809.7	30
816	30
822.5	30
830	30
842	30
953.5	30
958.5	30
617	31
631	31
644.8	31
658	31
672.5	31
685	31
696.3	31
707.5	31
719.2	31
730.2	31
742	31
773.5	31
822.5	31
830	31
842	31
853	31
861.2	31
869.8	31
879.2	31
908.5	31
922.5	31
930.7	31
942.3	31
953.5	31
958.5	31
1002.5	31
1006	31
617	32
631	32
644.8	32
658	32
672.5	32
685	32
696.3	32
707.5	32
719.2	32
730.2	32
742	32
758.8	32
773.5	32
787	32
801	32
807.5	32
809.7	32
816	32
822.5	32
830	32
842	32
869.8	32
879.2	32
908.5	32
922.5	32
942.3	32
953.5	32
958.5	32
965.3	32
976.2	32
644.8	33
658	33
672.5	33
685	33
696.3	33
707.5	33
719.2	33
758.8	33
773.5	33
787	33
807.5	33
809.7	33
816	33
822.5	33
830	33
842	33
853	33
930.7	33
942.3	33
953.5	33
958.5	33
685	34
696.3	34
707.5	34
696.3	35
707.5	36
719.2	36
773.5	36
908.5	36
942.3	36
958.5	36
822.5	37
922.5	37
958.5	37
930.7	38
958.5	38
853	39
1007	40
1009	40
1012.8	40
1016.8	40
1026.5	40
1043.5	40
1057.8	40
1067.8	40
1067.8	41
617	42
617	43
631	43
644.8	43
672.5	43
617	44
631	44
644.8	44
672.5	44
617	45
631	45
644.8	45
658	45
672.5	45
696.3	45
707.5	45
730.2	45
801	45
809.7	45
816	45
830	45
842	45
853	45
861.2	45
869.8	45
879.2	45
890.5	45
908.5	45
922.5	45
953.5	45
958.5	45
965.3	45
617	46
696.3	46
787	46
809.7	46
953.5	46
989.5	46
1002.5	46
1003.5	46
685	47
707.5	47
742	47
787	47
809.7	47
822.5	47
696.3	48
773.5	48
801	48
890.5	48
707.5	49
719.2	49
730.2	49
758.8	49
830	49
869.8	49
879.2	49
908.5	49
953.5	49
958.5	49
1002.5	49
1003.5	49
730.2	50
742	50
758.8	50
773.5	50
787	50
809.7	50
816	50
822.5	50
830	50
842	50
853	50
861.2	50
869.8	50
879.2	50
890.5	50
908.5	50
922.5	50
930.7	50
942.3	50
953.5	50
958.5	50
965.3	50
989.5	50
1002.5	50
1003.5	50
1006	50
787	51
807.5	51
842	51
853	51
908.5	51
953.5	51
958.5	51
976.2	51
1002.5	51
809.7	52
816	52
822.5	52
830	52
942.3	53
953.5	53
958.5	53
965.3	53
976.2	53
989.5	54
1002.5	54

## Sheet: Witts2016aSpecies.txt
Pinna_freneixae	benthic
Goniomya_hyriiformis	benthic
Eselaevitrigonia_regina	benthic
Panopea_clausa	benthic
Nordenskjoldia_nordenskjoldi	benthic
Pycnodonte_(Phygraea)_vesicularis_vesicularis	benthic
Leionucula_suboblonga	benthic
Thracia_askinae	benthic
Cucullaea_antarctica	benthic
Oistotrigonia_pygoscelium	benthic
Cyclorismina/Marwickia_sp.	benthic
Dozyia_drygalskiana	benthic
Pulvinites_antarctica	benthic
Surobula_nucleus	benthic
Entolium_cf._membranaceum	benthic
Modiolus_cf._pontotocensis	benthic
Lahillia_larseni	benthic
Seymourtula_antarctica	benthic
Phelopteria_feldmanni	benthic
Acesta_shackletoni	benthic
Solemya_rossiana	benthic
Lucina_scotti	benthic
Thyasira_townsendi	benthic
Acesta_webbi	benthic
Cucullaea_ellioti	benthic
Saxolucina_sp.	benthic
Austroapporhais_sp	benthic
Vanikoropsis_arktowskiana	benthic
Leptomaria_antipodensis	benthic
Cassidaria_mirabilis	benthic
Cryptorhytis?_phillippiana	benthic
_'Amberleya'_spinigera	benthic
Taioma_charcotiana	benthic
Neogastropod_new_genus_A	benthic
Heteroterma?_sp._1	benthic
Neogastropod_new_genus_B	benthic
Heteroterma?_sp._2	benthic
Heteroterma_sp.	benthic
Acteon_(Tenuiacteon)_antarctihadrum	benthic
Struthiochenopus_hurleyi	benthic
Austrosphaera_bulloides	benthic
Maorites_cf._weddelliensis	planktic
Kitchinites_sp.	planktic
Maorites_seymourianus	planktic
Grossouvrites_joharae	planktic
Eutrephoceras_dorbignyanum	planktic
Kitchinites_laurae	planktic
Pseudophyllites_cf._loryi	planktic
Diplomoceras_cylindraceum	planktic
Maorites_densicostatus	planktic
Anagaudryceras_seymouriense	planktic
Pachydiscus_(Pachydiscus)_riccardii	planktic
Pachydiscus_(Pachydiscus)_ultimus	planktic
Zelandites_varuna	planktic

## Sheet: Witts2016B.txt
105	1
105	44
114	2
123	1
125	2
133	2
160	2
164	2
165	29
166	2
194	4
208	5
213	2
235	45
240	45
242	30
242	45
258	4
271	4
279	2
287	2
287	30
289	6
289	7
289	30
289	31
310	4
310	8
310	9
310	31
310	45
314.5	2
314.5	3
314.5	8
314.5	45
319.5	1
319.5	5
324.5	1
324.5	29
324.5	32
329.5	29
344.5	31
344.5	46
349.5	31
382	46
384.7	1
384.7	44
388	1
388	10
388	29
388	31
388	44
389.5	1
389.5	44
394.5	1
394.5	2
399.5	1
404.5	1
430.5	1
430.5	2
430.5	4
430.5	5
430.5	9
430.5	11
430.5	30
430.5	31
430.5	32
430.5	33
430.5	44
435.5	1
435.5	44
435.5	45
444.5	1
444.5	2
444.5	10
444.5	29
444.5	31
444.5	32
444.5	33
444.5	34
444.5	44
444.5	47
449.5	29
449.5	31
449.5	32
454.5	8
454.5	29
454.5	33
459.5	29
464.5	1
464.5	2
464.5	29
464.5	31
464.5	33
469.5	1
469.5	30
489.5	1
489.5	30
489.5	31
494.5	2
494.5	4
494.5	5
494.5	9
494.5	12
494.5	31
494.5	35
499.5	13
504.5	1
509.5	1
509.5	11
514.5	4
514.5	5
514.5	14
514.5	15
514.5	29
514.5	32
524.5	1
524.5	2
524.5	4
524.5	5
524.5	15
524.5	16
524.5	29
524.5	31
524.5	32
524.5	33
524.5	34
524.5	35
524.5	36
524.5	47
525	1
525	2
525	15
525	16
525	31
529.5	1
529.5	2
529.5	4
529.5	5
529.5	10
529.5	16
529.5	30
529.5	31
529.5	32
529.5	33
529.5	34
529.5	36
529.5	37
529.5	47
529.5	48
529.5	49
529.5	50
534.5	1
534.5	2
534.5	5
534.5	9
534.5	29
534.5	32
534.5	33
534.5	49
540	1
540	2
540	3
540	4
540	11
540	17
540	29
540	32
540	33
544.5	3
544.5	47
549	2
549	3
550	3
550	31
550	33
554.5	3
554.5	29
559.5	2
559.5	3
564.5	2
564.5	3
574.5	38
579.5	1
579.5	2
579.5	31
579.5	32
584.5	2
584.5	3
584.5	11
584.5	33
584.5	35
589.5	3
589.5	11
589.5	13
589.5	47
594.5	2
594.5	29
594.5	44
594.5	47
599.5	2
599.5	13
600	35
602	3
602	47
602	50
604.5	3
604.5	8
604.5	13
604.5	33
604.5	39
609.5	2
609.5	3
609.5	8
609.5	10
609.5	11
609.5	13
609.5	29
609.5	30
609.5	31
609.5	32
609.5	33
609.5	35
609.5	47
609.5	48
614.5	2
614.5	3
614.5	11
614.5	13
614.5	29
614.5	31
614.5	32
614.5	33
614.5	35
614.5	36
614.5	47
614.5	49
619	3
619	8
619	11
619	29
619	31
619	32
619	33
619	35
619	44
619	47
623.5	2
623.5	3
623.5	5
623.5	11
623.5	29
623.5	47
623.5	48
623.5	49
623.5	51
628.5	3
628.5	8
628.5	29
628.5	31
628.5	33
628.5	35
628.5	40
628.5	41
628.5	47
628.5	49
628.5	51
633.5	3
633.5	8
633.5	11
633.5	29
633.5	31
633.5	33
633.5	35
633.5	47
633.5	49
633.5	50
638.5	11
638.5	33
638.5	34
638.5	47
638.5	49
638.5	50
638.5	51
643.5	3
643.5	4
643.5	18
643.5	30
643.5	31
643.5	33
643.5	39
643.5	47
643.5	49
648.5	4
648.5	29
648.5	31
648.5	33
648.5	47
648.5	49
658.5	3
658.5	4
658.5	8
658.5	9
658.5	10
658.5	11
658.5	13
658.5	14
658.5	15
658.5	16
658.5	34
658.5	35
663.5	3
663.5	9
663.5	18
663.5	29
663.5	31
663.5	33
663.5	47
663.5	52
668.5	4
668.5	10
668.5	11
668.5	29
668.5	30
668.5	31
668.5	39
668.5	49
668.5	50
673.5	4
673.5	30
673.5	31
673.5	35
673.5	49
673.5	53
681	11
681	49
683.5	3
683.5	8
683.5	9
683.5	30
683.5	31
683.5	33
688.5	32
688.5	35
688.5	47
688.5	54
698.5	33
698.5	39
703.5	11
703.5	30
703.5	31
703.5	35
708.5	3
708.5	10
708.5	11
708.5	12
708.5	19
708.5	29
708.5	33
708.5	35
708.5	39
713.5	29
713.5	31
713.5	34
713.5	39
713.5	44
713.5	50
713.5	51
718.5	30
718.5	31
718.5	34
718.5	54
723.5	29
723.5	31
723.5	34
723.5	35
728.5	10
728.5	29
728.5	30
728.5	31
728.5	34
728.5	39
733.5	29
733.5	30
733.5	31
733.5	32
733.5	34
733.5	35
733.5	39
739	29
739	31
745	29
745	30
745	31
751	29
751	30
751	31
751	32
751	34
751	35
751	39
757	32
763	11
763	29
763	30
763	31
763	35
769	10
769	11
769	31
769	32
769	35
769	55
775	1
775	7
775	11
775	18
775	31
775	32
775	34
775	54
775	55
781	3
781	31
781	33
787	31
799	11
799	31
811	3
811	55
817	55
823	29
823	31
823	52
829	7
829	9
829	11
829	20
829	55
834	20
834	29
834	35
834	46
834	55
837	18
837	52
837	55
837	56
841	5
841	32
841	55
847	18
847	30
853	1
853	3
853	5
853	11
853	21
853	22
853	32
853	51
853	55
859	2
859	3
859	5
859	8
859	10
859	11
859	18
859	21
859	51
859	55
865	3
865	8
865	9
865	10
865	18
865	21
865	29
865	31
865	51
865	55
876	29
876	44
876	51
876	55
885	3
885	19
885	21
885	23
885	29
891	8
891	9
891	21
891	32
891	55
896	21
896	21
896	24
896	51
896	55
896	55
902	55
903	3
903	44
908	23
908	30
908	35
908	44
909	21
909	55
915	3
915	21
915	51
915	55
921	21
921	51
921	55
927	3
927	30
933	3
933	11
933	21
933	33
933	35
933	51
942	2
942	11
942	21
942	44
942	51
942	55
945	3
945	8
945	11
945	44
945	51
945	55
949	3
949	8
949	44
949	55
949	57
951	3
951	11
951	21
951	30
951	32
956	3
956	51
956	55
957	3
957	30
957	55
963	3
963	8
963	55
969	3
969	21
969	25
969	44
969	57
975	3
975	3
975	30
975	33
975	55
975	57
975	57
977	3
977	31
977	50
981	3
983	3
983	57
986.5	3
986.5	21
986.5	35
989	3
989	29
989	44
994	54
995	11
1001	18
1001	21
1001	24
1008.5	3
1008.5	50
1013	21
1013	23
1013	44
1013	50
1022	5
1022	21
1025	21
1025	42
1031	2
1031	5
1031	8
1031	21
1031	26
1031	27
1031	42
1037	21
1037	26
1037	29
1037	42
1041	21
1044	21
1044	26
1044	42
1046	21
1049	2
1049	5
1049	21
1050	2
1050	21
1050	26
1050	29
1050	42
1051	2
1051	21
1051	42
1052	21
1052	42
1054.5	42
1055	42
1058	2
1058	3
1058	5
1058	21
1058	42
1059	5
1059	21
1060	21
1060	42
1062	2
1062	2
1062	21
1062	26
1062	42
1062	42
1063	2
1063	2
1063	21
1063	28
1063	42
1063	42
1064	21
1064	26
1064	42
1070	21
1070	26
1070	29
1070	43
1074	5
1074	21
1074	42
1074	43

## Sheet: Witts2016BSpecies.txt
Oistotrigonia_pygoscelium	benthic
Leionucula_suboblonga	benthic
Pycnodonte_(Phygraea)_vesicularis_vesicularis	benthic
Nordenskjoldia_nordenskjoldi	benthic
Cyclorismina/Marwickia_sp.	benthic
Neilo_casei	benthic
Limopsis_(Limopsis)_antarctica	benthic
Pinna_freneixae	benthic
Panopea_clausa	benthic
Eselaevitrigonia_regina	benthic
Cucullaea_antarctica	benthic
Thracia_askinae	benthic
Goniomya_hyriiformis	benthic
Lucina_scotti	benthic
Thyasira_townsendi	benthic
Solemya_rossiana	benthic
Austrocucullaea_oliveroi	benthic
Surobula_nucleus	benthic
Dozyia_drygalskiana	benthic
Entolium_cf._membranaceum	benthic
Lahillia_larseni	benthic
Modiolus_pontotocensis	benthic
Seymourtula_antarctica	benthic
Neilo_gracilis	benthic
Acesta_shackletoni	benthic
Cucullaea_ellioti	benthic
Jupiteria?_sp.	benthic
Acesta_webbi	benthic
Vanikoropsis_arktowskiana	benthic
Taioma_charcotiana	benthic
Cassidaria_mirabilis	benthic
Austroapporhais_sp.	benthic
Cryptorhytis?_phillippiana	benthic
Neogastropod_new_genus_B	benthic
_'Amberleya'_spinigera	benthic
Heteroterma_sp.	benthic
Heteroterma?_sp._2	benthic
Acteon_(Tenuiacteon)_antarctihadrum	benthic
Neogastropod_new_genus_A	benthic
Leptomaria_antipodensis	benthic
Leptomaria_hickmanea	benthic
Struthiochenopus_hurleyi	benthic
Leptomaria_cf._seymouriensis	benthic
Diplomoceras_cylindraceum	planktic
Maorites_tuberculatus	planktic
Pseudophyllites_cf._loryi	planktic
Maorites_seymourianus	planktic
Maorites_cf._weddelliensis	planktic
Kitchinites_sp.	planktic
Eutrephoceras_dorbignyanum	planktic
Grossouvrites_joharae	planktic
Anagaudryceras_seymouriense	planktic
Pachydiscus_(Pachydiscus)_cf._'ootacodensis'	planktic
Kitchinites_laurae	planktic
Maorites_densicostatus	planktic
Pachydiscus_(Pachydiscus)_riccardii	planktic
Pachydiscus_(Pachydiscus)_ultimus	planktic
